# Supplementary material for: Rat deconvolution as knowledge miner for immune cell trafficking from toxicogenomics databases
Source: Toxicol Sci. 2023 Nov 6;197(2):121–31. doi: 10.1093/toxsci/kfad117 (PMC10823770; doi:10.1093/toxsci/kfad117)
Supplement: kfad117_Supplementary_Data [file kfad117_supplementary_data.zip]

Archive with 6 entries (5 files):
- kfad117_Supplementary_Data/
- kfad117_Supplementary_Data/toxsci-23-0222-File002.doc
- kfad117_Supplementary_Data/toxsci-23-0222-File003.xlsx
- kfad117_Supplementary_Data/toxsci-23-0222-File004.xlsx
- kfad117_Supplementary_Data/toxsci-23-0222-File005.xlsx
- kfad117_Supplementary_Data/toxsci-23-0222-File006.xlsx
