# Supplementary material for: Rat deconvolution as knowledge miner for immune cell trafficking from toxicogenomics databases
Source: Toxicol Sci. 2023 Nov 6;197(2):121–31. doi: 10.1093/toxsci/kfad117 (PMC10823770; doi:10.1093/toxsci/kfad117)
Supplement: kfad117_Supplementary_Data [file kfad117_supplementary_data.zip › kfad117_Supplementary_Data/toxsci-23-0222-File003.xlsx]

## Sheet: Rat_spleen_blood
	Mon	Neu	CD4T	CD8T	NK	B
R	-0.662378	0.981904	0.862238	0.935278	0.9686	0.959883
SpearmanR	-0.539394	0.963636	0.818182	0.975758	0.818182	0.890909
RMSE	0.616907	0.132494	0.368432	0.288437	0.22565	0.234086
MAE	0.785434	0.363997	0.606986	0.537063	0.475026	0.483824

## Sheet: Human_spleen_blood
	Mon	Neu	CD4T	CD8T	NK	B
R	-0.469121	0.96621	-0.352219	0.0357104	0.429682	0.987109
SpearmanR	-0.357576	0.939394	-0.293894	0.381818	0.493049	0.951515
RMSE	0.735647	0.202416	0.775505	0.950773	0.845802	0.135759
MAE	0.857699	0.449907	0.880627	0.975076	0.919675	0.368455

## Sheet: Mouse_spleen_blood
	Mon	Neu	CD4T	CD8T	NK	B
R	-0.731517	0.98798	-0.722164	0.855054	0.010182	0.988014
SpearmanR	-0.6	0.987879	-0.709091	0.854545	-0.127273	0.951515
RMSE	0.585657	0.117995	0.472021	0.432826	0.985005	0.120061
MAE	0.765282	0.343503	0.687038	0.657895	0.992474	0.346498

## Sheet: Rat_liver
	Mon	Neu	CD4T	CD8T	NK	B
R	0.607528	0.955943	0.349495	0.0844416	0.207961	0.442176
SpearmanR	0.664286	0.771202	0.285714	0.125	0.206243	0.485714
RMSE	0.614484	0.203686	0.7791	0.765269	0.724036	0.713884
MAE	0.78389	0.451316	0.882666	0.874796	0.850903	0.844917

## Sheet: Humen_liver
	Mon	Neu	CD4T	CD8T	NK	B
R	0.305333	0.923535	0.0829137	-0.325801	-0.287334	-0.180958
SpearmanR	0.0214286	0.854335	-0.00357143	-0.419358	-0.160714	-0.118924
RMSE	0.800165	0.295635	0.782371	0.743476	0.765255	0.796114
MAE	0.894519	0.543723	0.884517	0.862251	0.874788	0.892252

## Sheet: Mouse_liver
	Mon	Neu	CD4T	CD8T	NK	B
R	-0.199716	0.532677	0.180583	0.217008	-0.0718049	0.456502
SpearmanR	-0.139286	0.664286	0.0321429	0.198392	-0.114696	0.271429
RMSE	0.924399	0.749247	0.774146	0.725818	0.777333	0.754955
MAE	0.961457	0.865591	0.879856	0.851949	0.881665	0.868881

## Sheet: Rat_TGGATEs
	Mon	Neu	CD4T	CD8T	NK	B
R	0.6436	0.605228	0.489607	0.67704	0.055289	0.207442
SpearmanR	0.678571	0.464286	0.464286	0.642857	-0.285714	-0.214286
RMSE	2.28561	3.51112	1.53015	1.15734	2.20617	1.86361
MAE	1.51182	1.8738	1.23699	1.0758	1.48532	1.36514

## Sheet: Human_TGGATEs
	Mon	Neu	CD4T	CD8T	NK	B
R	0.36425	0.447129	-0.148691	0.429332	0.606512	0.367819
SpearmanR	0.25	0.535714	0.126131	0.428571	0.714286	0.178571
RMSE	2.07526	1.84345	1.13289	1.21739	1.01332	0.978532
MAE	1.44057	1.35774	1.06438	1.10335	1.00664	0.989208

## Sheet: Mouse_TGGATEs
	Mon	Neu	CD4T	CD8T	NK	B
R	-0.137285	0.502302	-0.363103	0.208325	0.775618	0.202682
SpearmanR	-0.321429	0.285714	-0.392857	0.142857	0.821429	0.142857
RMSE	1.18135	1.32499	1.29406	1.21095	0.835312	0.576131
MAE	1.0869	1.15108	1.13757	1.10043	0.913954	0.759033
