# Supplementary material for: Rat deconvolution as knowledge miner for immune cell trafficking from toxicogenomics databases
Source: Toxicol Sci. 2023 Nov 6;197(2):121–31. doi: 10.1093/toxsci/kfad117 (PMC10823770; doi:10.1093/toxsci/kfad117)
Supplement: kfad117_Supplementary_Data [file kfad117_supplementary_data.zip › kfad117_Supplementary_Data/toxsci-23-0222-File004.xlsx]

## Sheet: supplementary_table1
	importance
CD8T_6 hr	0.137386
Neu_6 hr	0.117133
Neu_3 hr	0.115405
Mon_6 hr	0.0805998
Neu_24 hr	0.0778175
Mon_9 hr	0.0697557
Neu_9 hr	0.0618525
CD8T_9 hr	0.0526008
CD4T_6 hr	0.0428218
CD8T_3 hr	0.0398964
CD4T_24 hr	0.0379203
CD4T_3 hr	0.0281742
ALT_24 hr	0.0279379
CD4T_9 hr	0.0272615
Mon_24 hr	0.0222745
CD8T_24 hr	0.0211003
ALT_9 hr	0.0166521
Mon_3 hr	0.00887619
ALT_6 hr	0.00830465
ALT_3 hr	0.00623004
