# Supplementary material for: Rat deconvolution as knowledge miner for immune cell trafficking from toxicogenomics databases
Source: Toxicol Sci. 2023 Nov 6;197(2):121–31. doi: 10.1093/toxsci/kfad117 (PMC10823770; doi:10.1093/toxsci/kfad117)
Supplement: kfad117_Supplementary_Data [file kfad117_supplementary_data.zip › kfad117_Supplementary_Data/toxsci-23-0222-File005.xlsx]

## Sheet: cluster1_up
	cluster_max	pval_max	fc_max	cluster_min	pval_min	fc_min	qval_max	qval_min
GO:0032965_regulation of collagen biosynthetic process_9h	0	1.49564e-05	1.08587	2	0.728974	0.973586	0.0033247	0.925848
GO:0071479_cellular response to ionizing radiation_3h	0	0.000685446	1.09957	3	0.50464	0.970248	0.0360968	0.808535
GO:0010332_response to gamma radiation_3h	0	0.000685446	1.09957	3	0.50464	0.970248	0.0360968	0.808535
GO:0032965_regulation of collagen biosynthetic process_6h	0	0.00075236	1.08522	1	0.0462735	0.931078	0.0364894	0.26468
GO:0045199_maintenance of epithelial cell apical/basal polarity_6h	0	0.000790353	1.18993	2	0.234968	0.921254	0.0375498	0.586916
GO:0045199_maintenance of epithelial cell apical/basal polarity_9h	0	0.00208746	1.11843	2	0.365425	0.92854	0.070429	0.707156
GO:0040018_positive regulation of multicellular organism growth_6h	0	0.00222201	1.124	2	0.319073	0.908365	0.0738978	0.670192
GO:0044790_suppression of viral release by host_3h	0	0.00266702	1.07668	2	0.128233	0.901161	0.0788201	0.429124
GO:0019752_carboxylic acid metabolic process_6h	0	0.00290743	1.05282	2	0.79567	0.988289	0.0817206	0.949592
GO:0044818_mitotic G2/M transition checkpoint_9h	0	0.00313321	1.13695	2	0.506417	0.950281	0.0817206	0.809916

## Sheet: cluster1_down
	cluster_max	pval_max	fc_max	cluster_min	pval_min	fc_min	qval_max	qval_min
GO:0014037_Schwann cell differentiation_6h	1	0.193199	1.10918	0	0.000181689	0.819779	0.656637	0.0119751
GO:0051348_negative regulation of transferase activity_6h	1	0.147529	1.19226	0	0.00207136	0.919443	0.584095	0.0502306
GO:0043549_regulation of kinase activity_6h	1	0.147529	1.19226	0	0.00207136	0.919443	0.584095	0.0502306
GO:0098760_response to interleukin-7_6h	1	0.954258	1.00139	0	0.00242505	0.972651	0.993211	0.0543111
GO:0071391_cellular response to estrogen stimulus_6h	2	0.00053887	1.19971	0	0.0028636	0.861141	0.0330129	0.0591131
GO:0043583_ear development_9h	2	0.174278	1.15029	0	0.00286932	0.796327	0.638927	0.0591131
GO:0014037_Schwann cell differentiation_9h	2	0.848735	1.02077	0	0.004815	0.868888	0.984114	0.0830976
GO:0035082_axoneme assembly_9h	3	0.383606	1.04655	0	0.00554601	0.918615	0.804536	0.0896605
GO:0043923_positive regulation by host of viral transcription_9h	2	0.691528	1.01923	0	0.00668826	0.946366	0.956042	0.102436
GO:0006098_pentose-phosphate shunt_6h	2	0.880537	1.00313	0	0.0141921	0.956623	0.9888	0.150598

## Sheet: cluster2_up
	cluster_max	pval_max	fc_max	cluster_min	pval_min	fc_min	qval_max	qval_min
GO:0048660_regulation of smooth muscle cell proliferation_24h	1	0.000886692	1.17271	3	0.146633	0.863022	0.0392426	0.467584
GO:0051028_mRNA transport_6h	1	0.0010912	1.08996	3	0.947578	0.996333	0.0433038	0.993527
GO:0030539_male genitalia development_24h	1	0.00739047	1.11039	3	0.37323	0.944262	0.133372	0.712197
GO:1900407_regulation of cellular response to oxidative stress_24h	1	0.0082648	1.10673	3	0.0104198	0.867985	0.139424	0.125686
GO:1902883_negative regulation of response to oxidative stress_24h	1	0.0082648	1.10673	3	0.0104198	0.867985	0.139424	0.125686
GO:1903201_regulation of oxidative stress-induced cell death_24h	1	0.0082648	1.10673	3	0.0104198	0.867985	0.139424	0.125686
GO:0043149_stress fiber assembly_9h	1	0.00918293	1.09897	3	0.566008	0.978533	0.148079	0.860307
GO:0051017_actin filament bundle assembly_9h	1	0.00918293	1.09897	3	0.566008	0.978533	0.148079	0.860307
GO:1900151_regulation of nuclear-transcribed mRNA catabolic process, deadenylation-dependent decay_9h	1	0.00956326	1.06262	3	0.346938	0.971594	0.149418	0.687965
GO:0051284_positive regulation of sequestering of calcium ion_24h	1	0.0101872	1.06411	3	0.182319	0.922706	0.157059	0.515722

## Sheet: cluster2_down
	cluster_max	pval_max	fc_max	cluster_min	pval_min	fc_min	qval_max	qval_min
GO:0032400_melanosome localization_6h	3	0.120214	1.05793	1	0.000177522	0.892061	0.540215	0.0119751
GO:0032402_melanosome transport_6h	3	0.120214	1.05793	1	0.000177522	0.892061	0.540215	0.0119751
GO:0036295_cellular response to increased oxygen levels_24h	2	0.690764	1.05494	1	0.000185329	0.803719	0.956042	0.0119751
GO:0030593_neutrophil chemotaxis_3h	3	0.628613	1.06483	1	0.000560645	0.858542	0.935685	0.0226624
GO:0035855_megakaryocyte development_24h	3	0.232657	1.09095	1	0.000661949	0.909592	0.681618	0.0248551
GO:2000147_positive regulation of cell motility_24h	3	0.558433	1.04353	1	0.00134619	0.856198	0.910145	0.0373086
GO:0002687_positive regulation of leukocyte migration_24h	3	0.558433	1.04353	1	0.00134619	0.856198	0.910145	0.0373086
GO:1902622_regulation of neutrophil migration_24h	3	0.558433	1.04353	1	0.00134619	0.856198	0.910145	0.0373086
GO:0002691_regulation of cellular extravasation_24h	3	0.558433	1.04353	1	0.00134619	0.856198	0.910145	0.0373086
GO:0061157_mRNA destabilization_3h	2	0.744277	1.02277	1	0.00272947	0.910315	0.970123	0.0572451

## Sheet: cluster3_up
	cluster_max	pval_max	fc_max	cluster_min	pval_min	fc_min	qval_max	qval_min
GO:0060337_type I interferon signaling pathway_9h	2	3.43596e-11	1.21836	3	0.585458	0.979219	7.99892e-08	0.868671
GO:0051092_positive regulation of NF-kappaB transcription factor activity_6h	2	2.3223e-08	1.2112	3	0.316419	0.950974	2.70316e-05	0.669657
GO:0070498_interleukin-1-mediated signaling pathway_3h	2	5.7698e-07	1.23977	3	0.00820214	0.880012	0.000388553	0.114309
GO:0080164_regulation of nitric oxide metabolic process_9h	2	6.67617e-07	1.29788	3	0.137894	0.977225	0.000388553	0.450199
GO:0097396_response to interleukin-17_6h	2	1.41943e-06	1.41368	3	0.000511253	0.828829	0.000641711	0.0224565
GO:0045071_negative regulation of viral genome replication_3h	2	1.65389e-06	1.29073	3	0.0583753	0.922136	0.000641711	0.30029
GO:0050801_ion homeostasis_6h	2	2.08734e-06	1.34696	3	0.619571	0.97983	0.000694189	0.88669
GO:0034612_response to tumor necrosis factor_6h	2	1.129e-05	1.40432	3	0.00457778	0.890082	0.00328538	0.0807353
GO:0034612_response to tumor necrosis factor_9h	2	1.55254e-05	1.42203	3	0.128848	0.9516	0.0033247	0.429124
GO:0070741_response to interleukin-6_6h	2	1.57095e-05	1.2889	3	0.0687764	0.942182	0.0033247	0.321522

## Sheet: cluster3_down
	cluster_max	pval_max	fc_max	cluster_min	pval_min	fc_min	qval_max	qval_min
GO:0048536_spleen development_9h	3	0.853608	1.01586	2	2.90469e-10	0.561775	0.984249	6.76211e-07
GO:0010165_response to X-ray_6h	3	0.285811	1.05641	2	2.17078e-09	0.660894	0.721657	2.52678e-06
GO:0060491_regulation of cell projection assembly_3h	3	0.387464	1.03433	2	5.03252e-07	0.757771	0.808218	0.000292893
GO:0001838_embryonic epithelial tube formation_9h	3	0.131403	1.06796	2	4.90996e-06	0.802904	0.560268	0.00190506
GO:0070670_response to interleukin-4_6h	3	0.744154	1.00696	2	8.83082e-06	0.828222	0.970123	0.0024736
GO:0071345_cellular response to cytokine stimulus_6h	3	0.744154	1.00696	2	8.83082e-06	0.828222	0.970123	0.0024736
GO:0048536_spleen development_6h	3	0.751663	1.02549	2	1.27575e-05	0.654359	0.970123	0.00296994
GO:0006743_ubiquinone metabolic process_9h	1	0.691392	1.02304	2	1.94652e-05	0.915206	0.956042	0.00320657
GO:0070647_protein modification by small protein conjugation or removal_6h	3	0.00102	1.08035	2	2.16861e-05	0.871461	0.043174	0.00320657
GO:0001838_embryonic epithelial tube formation_6h	3	0.195259	1.07469	2	2.16863e-05	0.740153	0.656637	0.00320657

## Sheet: cluster4_up
	cluster_max	pval_max	fc_max	cluster_min	pval_min	fc_min	qval_max	qval_min
GO:0099560_synaptic membrane adhesion_3h	3	7.47263e-05	1.19913	2	0.0663089	0.84224	0.00982679	0.316326
GO:0032543_mitochondrial translation_6h	3	8.5255e-05	1.04496	1	0.0345371	0.952846	0.00982679	0.230392
GO:0070371_ERK1 and ERK2 cascade_24h	3	0.000117763	1.29254	1	0.606609	0.956742	0.0119196	0.883657
GO:0034394_protein localization to cell surface_3h	3	0.000153243	1.16518	2	0.347921	0.948514	0.01427	0.688741
GO:0001921_positive regulation of receptor recycling_3h	3	0.000188675	1.14357	2	0.273545	0.956571	0.0159534	0.629243
GO:0006112_energy reserve metabolic process_3h	3	0.00019188	1.05459	2	0.457634	0.971615	0.0159534	0.781638
GO:1900119_positive regulation of execution phase of apoptosis_6h	3	0.000279128	1.18883	2	0.885117	0.987733	0.0209616	0.974928
GO:0070646_protein modification by small protein removal_3h	3	0.000371857	1.06568	1	0.19012	0.963864	0.0247338	0.528362
GO:0006265_DNA topological change_6h	3	0.000642322	1.09209	2	0.00320122	0.876996	0.0358653	0.062445
GO:0090092_regulation of transmembrane receptor protein serine/threonine kinase signaling pathway_3h	3	0.000647055	1.15722	2	0.17034	0.91864	0.0358653	0.498806

## Sheet: cluster4_down
	cluster_max	pval_max	fc_max	cluster_min	pval_min	fc_min	qval_max	qval_min
GO:0070527_platelet aggregation_3h	1	0.838526	1.00523	3	7.77632e-08	0.904328	0.984114	6.03442e-05
GO:0060716_labyrinthine layer blood vessel development_6h	1	0.0233914	1.18885	3	4.32472e-06	0.797027	0.237917	0.00190506
GO:0021527_spinal cord association neuron differentiation_24h	2	0.541337	1.04056	3	9.56289e-06	0.717716	0.905013	0.0024736
GO:0050847_progesterone receptor signaling pathway_9h	1	0.270688	1.0554	3	1.65526e-05	0.791518	0.704161	0.00320657
GO:0045214_sarcomere organization_24h	1	0.022741	1.11225	3	2.12747e-05	0.745136	0.236344	0.00320657
GO:0002700_regulation of production of molecular mediator of immune response_3h	2	0.828905	1.01114	3	2.55769e-05	0.813607	0.984114	0.00320657
GO:0051205_protein insertion into membrane_3h	0	0.775481	1.01275	3	2.8041e-05	0.920861	0.977433	0.00320657
GO:0072655_establishment of protein localization to mitochondrion_3h	0	0.775481	1.01275	3	2.8041e-05	0.920861	0.977433	0.00320657
GO:0051204_protein insertion into mitochondrial membrane_3h	0	0.775481	1.01275	3	2.8041e-05	0.920861	0.977433	0.00320657
GO:1904044_response to aldosterone_24h	2	0.687069	1.0551	3	3.54855e-05	0.729251	0.955958	0.00359006
