# Supplementary material for: Rat deconvolution as knowledge miner for immune cell trafficking from toxicogenomics databases
Source: Toxicol Sci. 2023 Nov 6;197(2):121–31. doi: 10.1093/toxsci/kfad117 (PMC10823770; doi:10.1093/toxsci/kfad117)
Supplement: kfad117_Supplementary_Data [file kfad117_supplementary_data.zip › kfad117_Supplementary_Data/toxsci-23-0222-File006.xlsx]

## Sheet: mouse_data
GSE Number	Cell Type	Used Replicate Number
84878	B cells	1,2,3,4,5,6,7
61425	B cells	1,2,3,4
119852	CD4T cells	1,2,3,4
152757	CD4T cells	1,2,3,4,5,6,7,8,9
151936	CD8T cells	1,2,3,5,6,7,9,10,11,12,13,14
70813	CD8T cells	2,4
130257	Monocytes	1,2
116177	Monocytes	1,2,5,6
142432	Neutrophils	1,2,3,4,5,6
116177	Neutrophils	1,3,4,5
114827	NK cells	1,2,3
103901	NK cells	1,2,3,4,5
